# Supplementary material for: Controlled Fabrication of Wafer-Scale, Flexible Ag-TiO2 Nanoparticle–Film Hybrid Surface-Enhanced Raman Scattering Substrates for Sub-Micrometer Plastics Detection
Source: Nanomaterials (Basel). 2024 Oct 3;14(19):1597. doi: 10.3390/nano14191597 (PMC11477886; doi:10.3390/nano14191597)
Supplement: Supplementary file 1 [file nanomaterials-14-01597-s001.zip]

Archive with 1 entries (1 files):
- nanomaterials-3212997-supplementary.pdf
